# Supplementary material for: Optimization of Ferimzone and Tricyclazole Analysis in Rice Straw Using QuEChERS Method and Its Application in UAV-Sprayed Residue Study
Source: Foods. 2024 Nov 4;13(21):3517. doi: 10.3390/foods13213517 (PMC11545821; doi:10.3390/foods13213517)
Supplement: Supplementary file 1 [file foods-13-03517-s001.zip]

Archive with 1 entries (1 files):
- foods-3217459-supplementary.pdf
